# Supplementary material for: A new species of Oxelytrum Gistel (Coleoptera, Silphidae) from southern Argentina, with a key to the species of the genus
Source: Zookeys. 2012 Jun 20;(203):1–14. doi: 10.3897/zookeys.203.2837 (PMC3381696; doi:10.3897/zookeys.203.2837)
Supplement: XML Treatment for Oxelytrum selknan [file zookeys.203.2837-treatment1.xml]

<!DOCTYPE tp:taxon-treatment
  PUBLIC "-//TaxonX//DTD Taxonomic Treatment Publishing DTD v0 20100105//EN" "tax-treatment-NSO.dtd">
<tp:taxon-treatment xmlns:tp="http://www.plazi.org/taxpub"><tp:treatment-meta><mixed-citation publication-type="journal"><person-group><name><surname>Oliva</surname><given-names>Adriana</given-names></name></person-group><article-title>A new species of 
                    <italic>Oxelytrum</italic> Gistel (Coleoptera, Silphidae) from southern Argentina,  with a key to the species of the genus
                </article-title><source>Zookeys</source><day>20</day><month>6</month><year>2012</year><volume>2012</volume><issue>203</issue><fpage>1</fpage><lpage>14</lpage><pub-id pub-id-type="doi">10.3897/zookeys.203.2837</pub-id></mixed-citation></tp:treatment-meta><tp:nomenclature><tp:taxon-name>
                            <tp:taxon-name-part taxon-name-part-type="genus">Oxelytrum</tp:taxon-name-part>
                            <tp:taxon-name-part taxon-name-part-type="species">selknan</tp:taxon-name-part>
                        <object-id xmlns:xlink="http://www.w3.org/1999/xlink" xlink:type="simple">urn:lsid:zoobank.org:act:A2420D45-607E-4EFF-B220-853A3C364E02</object-id>
								<object-id xmlns:xlink="http://www.w3.org/1999/xlink" xlink:type="simple">http://species-id.net/wiki/Oxelytrum_selknan</object-id>
								</tp:taxon-name><tp:taxon-status xmlns:xlink="http://www.w3.org/1999/xlink" xlink:type="simple">sp. n.</tp:taxon-status><tp:nomenclature-citation-list><tp:nomenclature-citation><tp:taxon-name>Oxelytrum biguttatum</tp:taxon-name><comment>: Oliva &amp; Di Iorio, 2008. Tierra del Fuego, forensic sample.</comment></tp:nomenclature-citation></tp:nomenclature-citation-list></tp:nomenclature><tp:treatment-sec sec-type="Description"><title>Description.</title><p>Large (13–16,5 mm in length), sturdy beetles, black in color, with a pair of subquadrate reddish spots on the margin of the pronotum. Antennomere 8 expanded into a disk (<xref ref-type="fig" rid="F1">Fig. 1A</xref>). Eyes small, not prominent (<xref ref-type="fig" rid="F1">Fig. 1A</xref>). Dorsum of pronotum and of elytra densely punctate. Pronotum flat, bearing two pairs of indistinct longitudinal costae, the outer pair basal, short, the medial pair about two thirds of the pronotal length, not reaching the anterior or the posterior margins. Elytra bearing each three longitudinal costae, the two inner ones reaching the posterior margin, the outer one interrupted about two thirds of elytral length. Elytral apices broadly rounded, in males a little produced at the sutural angle or at the segment of the margin comprised between the two innes elytral costae (<xref ref-type="fig" rid="F1">Fig. 1B</xref>); in females expanded outwards. Protarsi of males with the four basal tarsomeres dilated, bearing thick adhesive hairs forming soles. Female styli short, wide, truncate at apex (<xref ref-type="fig" rid="F6">Fig. 6A</xref>). Outer appearance entirely similar to <italic><tp:taxon-name>Oxelytrum biguttatum</tp:taxon-name></italic> (Philippi) (<xref ref-type="fig" rid="F5">Fig. 5</xref>).</p><p>Male genitalia. Paramera narrow, weakly broadened in apical ⅓, apices blunt, turned inwards. Median lobe distinctly longer than paramera, in dry material triangular, narrowing evenly to the acuminate apex (<xref ref-type="fig" rid="F2">Fig. 2A</xref>). Rehydrated material shows a spindle-shaped median lobe (<xref ref-type="fig" rid="F4">Fig. 4A, 4B</xref>). Everted internal sac with apical cylinder covered in brown microtrichia, slightly constricted about the middle of its length; small rounded lobes basal to apical cylinder, large semi-globular lobe basal to smaller ones (<xref ref-type="fig" rid="F4">Fig. 4A, 4B, 4C, 4D</xref>; small lobes marked by arrows).</p><fig id="F2" position="float" orientation="portrait"><label>Figure 2.</label><caption><p><italic><tp:taxon-name>Oxelytrum selknan</tp:taxon-name></italic> and <italic><tp:taxon-name>Oxelytrum biguttatum</tp:taxon-name></italic>, male genitalia, dry mounted. <bold>A</bold> <italic><tp:taxon-name>Oxelytrum selknan</tp:taxon-name></italic>, male genitalia in dorsal aspect showing median lobe longer than paramera, gradually acuminate to apex. Scale bar= 0.5 mm. <bold>B</bold> <italic><tp:taxon-name>Oxelytrum biguttatum</tp:taxon-name></italic>, male genitalia in dorsal aspect, showing median lobe shorter than paramera, parallel-sided, abruptly acuminate at apex. Scale bar= 0.5 mm. <bold>C</bold> <italic><tp:taxon-name>Oxelytrum selknan</tp:taxon-name></italic>, apex of median lobe in lateral aspect, showing acuminate apex (arrow) and rounded ventral ridge. Scale bar= 0.2 mm. <bold>D</bold> <italic><tp:taxon-name>Oxelytrum biguttatum</tp:taxon-name></italic>, apex of paramera and median lobe in lateral aspect, showing median lobe shorter than paramera, with rounded ventral ridge. Scale bar= 1 mm.</p></caption><graphic xmlns:xlink="http://www.w3.org/1999/xlink" xlink:href="ZooKeys-203-001-g002.jpg" position="float" orientation="portrait" xlink:type="simple"/></fig></tp:treatment-sec><tp:treatment-sec sec-type="Material examined"><title>Material examined.</title><p>Holotype, male. “Argentina/Tierra del Fuego”. 14,5 mm. Two male paratypes: Male. “Valle Túnel/Dr. Witte/ Hyponecrodes/biguttatus Phil.” 15,5 mm. Male. “Tierra del Fuego/Ushuaia/XII 1967” Leg. A. O. Bachmann. Four female paratypes: Female. “República Argentina/ Gob. Tierra del Fuego/190-/C. Bruch.” 17 mm. Female. “Tierra del Fuego” 13 mm. Female. “Argentina/Tierra del Fuego” “32938” 16,5 mm. Female. “República Argentina/Santa Cruz/ II-190-/C: Bruch.” “20959” “Hyponecrodes biguttatus”. All in the collection of the MACN.</p></tp:treatment-sec><tp:treatment-sec sec-type="Etymology"><title>Etymology.</title><p>The name alludes to the Native American people, Selk’nan (also called Ona), who inhabited the land part of the Isla Grande de Tierra del Fuego until the end of the nineteenth century.</p><p>This species can be recognized by the male genitalia. This is the only species of <italic><tp:taxon-name>Oxelytrum</tp:taxon-name></italic> known so far that has the median lobe longer than the paramera. The general shape of the internal sac is similar in <italic><tp:taxon-name>Oxelytrum selknam</tp:taxon-name></italic> sp. n. and in <italic><tp:taxon-name>Oxelytrum biguttatum</tp:taxon-name></italic> Philippi, <!--PageBreak-->but in the latter the apical cylinder is not constricted and bears no microtrichia apparent under 25×, there are no smaller lobes at the base of the cylinder and there are two large basal semi-globular lobes, one ventral and the other dorsal (<xref ref-type="fig" rid="F4">Fig. 4E, 4F</xref>). The paramera of <italic><tp:taxon-name>Oxelytrum biguttatum</tp:taxon-name></italic> are not broadened at the apex, and the median lobe is distinctly shorter than the paramera, parallel-sided (<xref ref-type="fig" rid="F2">Fig. 2AB, 2D</xref>; <xref ref-type="fig" rid="F3">3B</xref>).</p><fig id="F3" position="float" orientation="portrait"><label>Figure 3.</label><caption><p><italic><tp:taxon-name>Oxelytrum selknan</tp:taxon-name></italic> and <italic><tp:taxon-name>Oxelytrum biguttatum</tp:taxon-name></italic>, male genitalia: line drawings showing median lobe longer than paramera in the first species <bold>A</bold> and shorter in the other <bold>B</bold> Scale bar= 0.5 mm.</p></caption><graphic xmlns:xlink="http://www.w3.org/1999/xlink" xlink:href="ZooKeys-203-001-g003.jpg" position="float" orientation="portrait" xlink:type="simple"/></fig><fig id="F4" position="float" orientation="portrait"><label>Figure 4.</label><caption><p><italic><tp:taxon-name>Oxelytrum selknan</tp:taxon-name></italic> and <italic><tp:taxon-name>Oxelytrum biguttatum</tp:taxon-name></italic>, male genitalia with extruded internal sac. <bold>A</bold> <italic><tp:taxon-name>Oxelytrum selknan</tp:taxon-name></italic>, male genitalia in dorsal aspect, showing sac with brown microtrichia on apical portion and small rounded lobes proximal to the latter (arrows). Scale bar= 1 mm. <bold>B</bold> <italic>Idem</italic>, lateral aspect. Scale bar= 1 mm. <bold>C</bold> <italic>Idem</italic>, detail of internal sac, showing small lobes (arrows) and large basal lobe partially extruded. Scale bar= 1 mm. <bold>D</bold> <italic>Idem</italic>, ventral aspect, showing lighter coloring of apical portion and extruded small lobes (arrows). Scale bar= 0.5 mm. <bold>E</bold> <italic><tp:taxon-name>Oxelytrum biguttatum</tp:taxon-name></italic>, male genitalia in dorsal aspect, showing apical portion without apparent microtrichia, absence of small median lobes, and large basal lobes fully extruded. Scale bar= 1 mm. <bold>F</bold> <italic>Idem</italic>, lateral aspect. Scale bar= 1 mm</p></caption><graphic xmlns:xlink="http://www.w3.org/1999/xlink" xlink:href="ZooKeys-203-001-g004.jpg" position="float" orientation="portrait" xlink:type="simple"/></fig><p>No other differences were found between <italic><tp:taxon-name>Oxelytrum selknan</tp:taxon-name></italic> sp. n. and <italic><tp:taxon-name>Oxelytrum biguttatum</tp:taxon-name></italic>. The latter species was described from Valdivia in S Chile. I have examined material from several localities in Magallanes and they all have a parallel-sided median lobe shorter than the paramera. The geographical barrier between the species appears to be the Magallanes strait. <italic><tp:taxon-name>Oxelytrum biguttatum</tp:taxon-name></italic> is found in S Chile, in the Patagonian tabl<!--PageBreak-->eland in Argentina, and in some mountain localities in SW Argentina. This species may have spread across the Andes through the present-day province of Neuquén. On the the other hand, <italic><tp:taxon-name>Oxelytrum selknan</tp:taxon-name></italic> sp. n. could have evolved in the main island of Tierra del <!--PageBreak-->Fuego (Isla Grande). Although the distances may appear small in the map, the straits are actually an effective barrier for flying insects. The presence of some specimens in the mainland could be explained by recent man-aided dispersion.</p></tp:treatment-sec><tp:treatment-sec><!--Section generated to contain objects referenced in tp:taxon-treatment.--><fig id="F1" position="float" orientation="portrait"><label>Figure 1.</label><caption><p><italic><tp:taxon-name>Oxelytrum selknan</tp:taxon-name></italic> sp. n. <bold>A</bold> antenna, showing antennomere 8 dilated into a disk. Scale bar= 0.5 mm. <bold>B</bold> elytral apex (male), showing gently curved outer margin and posterior margin weakly produced near suture. Scale bar= 1 mm.</p></caption><graphic xmlns:xlink="http://www.w3.org/1999/xlink" xlink:href="ZooKeys-203-001-g001.jpg" position="float" orientation="portrait" xlink:type="simple"/></fig><fig id="F6" position="float" orientation="portrait"><label>Figure 6.</label><caption><p>Female styli: line drawings. <bold>A</bold> <italic><tp:taxon-name>Oxelytrum selknan</tp:taxon-name></italic> <bold>B</bold> <italic><tp:taxon-name>Oxelytrum biguttatum</tp:taxon-name></italic> <bold>C</bold> O. lineatocolle. Scale bars= 0.2 mm.</p></caption><graphic xmlns:xlink="http://www.w3.org/1999/xlink" xlink:href="ZooKeys-203-001-g006.jpg" position="float" orientation="portrait" xlink:type="simple"/></fig><fig id="F5" position="float" orientation="portrait"><label>Figure 5.</label><caption><p><italic><tp:taxon-name>Oxelytrum biguttatum</tp:taxon-name></italic>, dorsal aspect, showing pronotum with a pair of reddish spots and broadly rounded elytral apices. Scale bar = 2 mm.</p></caption><graphic xmlns:xlink="http://www.w3.org/1999/xlink" xlink:href="ZooKeys-203-001-g005.jpg" position="float" orientation="portrait" xlink:type="simple"/></fig></tp:treatment-sec></tp:taxon-treatment>
