# Supplementary material for: A new species of Oxelytrum Gistel (Coleoptera, Silphidae) from southern Argentina, with a key to the species of the genus
Source: Zookeys. 2012 Jun 20;(203):1–14. doi: 10.3897/zookeys.203.2837 (PMC3381696; doi:10.3897/zookeys.203.2837)
Supplement: XML Treatment for Oxelytrum biguttatum [file zookeys.203.2837-treatment2.xml]

<!DOCTYPE tp:taxon-treatment
  PUBLIC "-//TaxonX//DTD Taxonomic Treatment Publishing DTD v0 20100105//EN" "tax-treatment-NSO.dtd">
<tp:taxon-treatment xmlns:tp="http://www.plazi.org/taxpub"><tp:treatment-meta><mixed-citation publication-type="journal"><person-group><name><surname>Oliva</surname><given-names>Adriana</given-names></name></person-group><article-title>A new species of 
                    <italic>Oxelytrum</italic> Gistel (Coleoptera, Silphidae) from southern Argentina,  with a key to the species of the genus
                </article-title><source>Zookeys</source><day>20</day><month>6</month><year>2012</year><volume>2012</volume><issue>203</issue><fpage>1</fpage><lpage>14</lpage><pub-id pub-id-type="doi">10.3897/zookeys.203.2837</pub-id></mixed-citation></tp:treatment-meta><tp:nomenclature><tp:taxon-name>
                            <tp:taxon-name-part taxon-name-part-type="genus">Oxelytrum</tp:taxon-name-part>
                            <tp:taxon-name-part taxon-name-part-type="species">biguttatum</tp:taxon-name-part>
                        <object-id xmlns:xlink="http://www.w3.org/1999/xlink" xlink:type="simple">http://species-id.net/wiki/Oxelytrum_biguttatum</object-id>
								</tp:taxon-name><tp:taxon-authority>(Philippi)</tp:taxon-authority></tp:nomenclature><tp:treatment-sec sec-type="Localities"><title>Localities.</title><p>MACN: Argentina: Tucumán: Depto Tafí Viejo: San José, 2500 m, III-1933 (<named-content xmlns:xlink="http://www.w3.org/1999/xlink" content-type="dwc:verbatimCoordinates" xlink:type="simple">26°7167'S, 65°6167'W</named-content>). La Rioja: Lamadrid: Nevado de Famatina: Los Co<!--PageBreak-->rrales: 2300–3000 m. 5-14-I-1931 (<named-content xmlns:xlink="http://www.w3.org/1999/xlink" content-type="dwc:verbatimCoordinates" xlink:type="simple">29°S,67°85'W</named-content>). Río Negro (no locality). 1981, Coll. C. Bruch. MNHN: Magallanes: Ojo Bueno, 20-1-1975, Cerda. (Mainland. <named-content xmlns:xlink="http://www.w3.org/1999/xlink" content-type="dwc:verbatimCoordinates" xlink:type="simple">53°017'S, 70°867'W</named-content>). Magallanes: Parque nacional Torres del Paine, Laguna Pehué. 12-12-1986. Leg.F. Soto. (Mainland.) Two syntypes, male and female, of which only the male has a handwritten label “Valdivia”. Dr M. Elgueta (pers. com.) suggests that this may be a mistake as all the material in the collections is from Magallanes Region.</p></tp:treatment-sec></tp:taxon-treatment>
